# Supplementary material for: Facile Preparation of a Superhydrophobic iPP Microporous Membrane with Micron-Submicron Hierarchical Structures for Membrane Distillation
Source: Polymers (Basel). 2020 Apr 20;12(4):962. doi: 10.3390/polym12040962 (PMC7240455; doi:10.3390/polym12040962)
Supplement: Supplementary file 1 [file polymers-12-00962-s001.zip]

Archive with 4 entries (4 files):
- Roll-off angle=15íπ.gif
- Roll-off angle=2íπ.gif
- Roll-off angle=8íπ.gif
- Roll-off angle=10íπ.gif
